# Supplementary material for: Predictive value of D4Z4 methylation levels for phenotypic heterogeneity and disease progression in Facioscapulohumeral Muscular Dystrophy with borderline D4Z4 repeat units: a retrospective cohort study
Source: PeerJ. 2026 Apr 2;14:e21043. doi: 10.7717/peerj.21043 (PMC13050516; doi:10.7717/peerj.21043)
Supplement: Supplemental Information 2 [file peerj-14-21043-s002.xlsx]

## Sheet: SHEET1
Patient ID	Age at first examination	Age at symptom onse	Disease duration	Onset age of lower extremity involvement	CCEF													baseliine FSHD clinical score	baseliine CSS	baseliine Age-corrected CSS	Age at last follow-up	Time of follow-up	follow-up FSHD clinical score	follow-up CSS	follow-up Age-corrected CSS	D4Z4 repeat units	CpG1	CPG2	CPG3	CPG4	CPG5	CPG6	CPG7	CPG8	CPG9	CPG10
39019	44	38	6	38	A3													6	4	181.818	45	1	6	4	177.778	9	0.168659	0.532999	0.140438	0.290511	0.397959	0.68997	0.68982	0.413501	0.305074	0.287885
38755	35				C													0	0	0						8	0.451752	0.804447	0.336925	0.697455	0.569927	0.921976	0.792745	0.691766	0.680992	0.684454
38754	33				C													0	0	0						8	0.477127	0.744439	0.317707	0.678168	0.540249	0.915157	0.826565	0.754545	0.728168	0.674413
38753	57	40	17	47	A2													8	3.5	122.807						8	0.227487	0.618352	0.217882	0.411281	0.431739	0.710931	0.61244	0.564101	0.500194	0.509298
37717	30	29	1	29	D					臀中肌步态（左右摇摆）	阳性	2-严重受累：不能完成至少以下其中一项：○闭眼 ○撅唇 ○鼓腮					1-Beevor’s征阳性	6	3	200	32	2	6	3	187.5	8	0.152052	0.606076	0.160528	0.334869	0.311247	0.617629	0.565407	0.356956	0.247132	0.314161
36714	54	27	27	27	A1							2-严重受累：不能完成至少以下其中一项：○闭眼 ○撅唇 ○鼓腮			2-无法使用脚跟和脚尖行走（两项均无法完成）			8	3.5	129.63	66	2	8	3.5	106.061	8	0.254655	0.489364	0.15111	0.381188	0.261163	0.603261	0.582579	0.488846	0.433329	0.276216
36486	45	37	8		A2			其他（注明）	畸形									4	1.5	66.6667	47	2	4	1.5	63.8298	8	0.182166	0.645987	0.144637	0.343082	0.442763	0.669297	0.590053	0.462096	0.35042	0.410358
35332	41	33	8	36	A2			前凸		臀中肌步态（左右摇摆）		0-未受累		2-至少两块肌肉MRC≤3	0-未受累			6	3	146.341	44	3	7	3	136.364	8	0.316192	0.654314	0.244037	0.512095	0.46923	0.794543	0.683681	0.557592	0.48167	0.517386
35198	45	20	25	25	A2									2-至少两块肌肉MRC≤3				7	3.5	155.556	48	3	8	3.5	145.833	8	0.22096	0.386064	0.116838	0.305683	0.204274	0.448913	0.439478	0.35916	0.306549	0.499517
34035	42				C													0	0	0	46	4	0	0	0	8	0.0386473	0.613527	0.226506	0.742169	0.686747	0.817308	0.73253	0.73494	0.454327	0.293269
34033	15	13	2	15	A2	正常		正常		臀大肌步态（前后摇摆）	阳性	1-中度受累：能完成至少以下其中一项：○闭眼 ○撅唇 ○鼓腮	2-手臂外展＞45°但＜180°	1-至少两块肌肉3＜MRC≤5	0-未受累	2-可独立行走、爬梯或从椅子上站起和/或胫前肌和股四头肌3＜MRC≤5	1-Beevor’s征阳性	7	3	400	19	4	7	3	315.789	8	0.206383	0.488784	0.136964	0.326737	0.310296	0.539613	0.540467	0.4099	0.284703	0.389033
33088	23	15	8		A3							2-严重受累：不能完成至少以下其中一项：○闭眼 ○撅唇 ○鼓腮			0-未受累			3	1.5	130.435	25	2	4	1.5	120	8	0.137174	0.474242	0.114693	0.258794	0.144207	0.343995	0.350646	0.310695	0.225338	0.231338
33024	39	19	20	29	B1					臀中肌步态（左右摇摆）	阳性	0-未受累		2-至少两块肌肉MRC≤3		3-可独立行走，无支撑情况下无法爬梯或从椅子上站起/大于12秒，以及胫前肌和股四头肌MRC≤3		8	4	205.128	42	3	9	4	190.476	8	0.19202	0.414086	0.112836	0.20709	0.196728	0.427169	0.388497	0.303012	0.240065	0.252834
32889	37	30	7	32	B1					臀中肌步态（左右摇摆）								7	3	162.162	40	3	8	3	150	8	0.605964	0.944157	0.572317	0.824516	0.776369	0.968432	0.967299	0.785996	0.743399	0.835623
32746	61				C													0	0	0	65	4	0	0	0	9	0.189309	0.457942	0.146737	0.337861	0.296247	0.717935	0.643706	0.577419	0.520686	0.509825
32745	19	19	0	19	A3													5	3	315.789						9	0.250059	0.509456	0.177252	0.447406	0.39062	0.713041	0.604568	0.539793	0.397438	0.409652
32440	41	17	24	31	A1													7	3.5	170.732	44	3	7	3.5	159.091	8	0.20727	0.523177	0.19939	0.367074	0.356938	0.563655	0.530742	0.404467	0.297841	0.252471
31206	32	18	14		A3	正常		正常		正常	阴性	1-中度受累：能完成至少以下其中一项：○闭眼 ○撅唇 ○鼓腮	1-轻度受累，无手臂外展限制（可将手臂举过头顶但只能通过弯曲肘部或使用辅助肌肉）	1-至少两块肌肉3＜MRC≤5	0-未受累	0-未受累	1-Beevor’s征阳性	4	1.5	93.75	36	4	5	2	111.111	8	0.170209	0.568413	0.169007	0.418072	0.246417	0.549966	0.52845	0.490005	0.401017	0.361449
30606	34	26	8		B1													3	1.5	88.2353	34	5	3	1.5	88.2353	8	0.330946	0.560584	0.234872	0.480538	0.446132	0.75086	0.571592	0.529058	0.449184	0.4066
30605	56	48	8	48	A2	正常		正常		臀中肌步态（左右摇摆）	阴性	2-严重受累：不能完成至少以下其中一项：○闭眼 ○撅唇 ○鼓腮	3-手臂外展≤45°	1-至少两块肌肉3＜MRC≤5	2-无法使用脚跟和脚尖行走（两项均无法完成）	3-可独立行走，无支撑情况下无法爬梯或从椅子上站起/大于12秒，以及胫前肌和股四头肌MRC≤3	1-Beevor’s征阳性	12	4	142.857	61	5	13	4.5	147.541	8	0.238398	0.334253	0.173925	0.341053	0.237321	0.553256	0.492562	0.401102	0.295949	0.321557
30563	34	20	14	33	A3	正常		其他（注明）	脊柱畸形，具体不详	臀大肌步态（前后摇摆）	阳性	1-中度受累：能完成至少以下其中一项：○闭眼 ○撅唇 ○鼓腮	2-手臂外展＞45°但＜180°	2-至少两块肌肉MRC≤3	0-未受累	1-能够在没有支撑的情况下走路和爬梯，但由于前侧腿部肌无力而异常	1-Beevor’s征阳性	7	3	176.471						9	0.206935	0.459848	0.157288	0.273826	0.315967	0.496901	0.485513	0.404728	0.318706	0.275211
23248	28	22	6	22	A2	正常		正常		正常	阴性	1-中度受累：能完成至少以下其中一项：○闭眼 ○撅唇 ○鼓腮	2-手臂外展＞45°但＜180°	1-至少两块肌肉3＜MRC≤5	0-未受累	1-能够在没有支撑的情况下走路和爬梯，但由于前侧腿部肌无力而异常	0-未受累	4	3	214.286						9	0.15947	0.452066	0.107149	0.246161	0.205468	0.387821	0.416976	0.311258	0.262189	0.278352
29483	36	12	24	36	A2	正常		正常		臀中肌步态（左右摇摆）		2-严重受累：不能完成至少以下其中一项：○闭眼 ○撅唇 ○鼓腮	2-手臂外展＞45°但＜180°	2-至少两块肌肉MRC≤3	1-无法使用脚跟或脚尖行走（至少一项无法完成）	2-可独立行走、爬梯或从椅子上站起和/或胫前肌和股四头肌3＜MRC≤5	0-未受累	9	3	166.667						8	0.298548	0.595584	0.231187	0.4641	0.443381	0.766643	0.683016	0.625989	0.514782	0.538944
27889	21	19	2	27	A3													3	2	190.476	27	6	5	3	222.222	8	0.21197	0.577676	0.206204	0.306084	0.319066	0.633955	0.587655	0.187989	0.320648	0.360206
27888	49	25	24	43	A2							1-中度受累：能完成至少以下其中一项：○闭眼 ○撅唇 ○鼓腮	2-手臂外展＞45°但＜180°	2-至少两块肌肉MRC≤3	1-无法使用脚跟或脚尖行走（至少一项无法完成）	2-可独立行走、爬梯或从椅子上站起和/或胫前肌和股四头肌3＜MRC≤5		6	3	122.449	53	4	7	3.5	132.075	8	0.172677	0.57254	0.172455	0.480389	0.289162	0.559299	0.590515	0.557802	0.317862	0.334631
27438	37	20	17		B1								1-轻度受累，无手臂外展限制（可将手臂举过头顶但只能通过弯曲肘部或使用辅助肌肉）					1	1	54.0541	42	5	1	1	47.619	8	0.15605	0.696913	0.15124	0.337372	0.237148	0.590472	0.526014	0.401312	0.384891	0.494907
27435	66	35	31		C							0-未受累	0-未受累	0-未受累	0-未受累	0-未受累	0-未受累	0	0	0	71	5	0	0	0	8	0.398013	0.706754	0.272061	0.659132	0.5418	0.883237	0.812965	0.674156	0.574419	0.580583
27434	15				C							0-未受累	0-未受累	0-未受累	0-未受累	0-未受累	0-未受累	0	0	0						8	0.395408	0.716358	0.292366	0.475751	0.454221	0.882724	0.741495	0.0882353	0.403439	0.557539
27433	46	40	6		B1								1-轻度受累，无手臂外展限制（可将手臂举过头顶但只能通过弯曲肘部或使用辅助肌肉）					1	1	43.4783	52	6	1	1	38.4615	8	0.357301	0.661783	0.231422	0.567814	0.48172	0.845296	0.688924	0.307439	0.462696	0.526431
27399	20	19	1		A2	正常		正常		正常	阴性	1-中度受累：能完成至少以下其中一项：○闭眼 ○撅唇 ○鼓腮	1-轻度受累，无手臂外展限制（可将手臂举过头顶但只能通过弯曲肘部或使用辅助肌肉）	0-未受累	0-未受累	0-未受累	0-未受累	2	1	100	24	4	3	1	83.3333	8	0.215563	0.587515	0.133996	0.327366	0.340996	0.610786	0.541782	0.557358	0.363864	0.42942
23819	59				C	正常		正常		正常	阴性	0-未受累	0-未受累	0-未受累	0-未受累	0-未受累	0-未受累	0	0	0	65	6	0	0	0	8	0.241303	0.634647	0.134594	0.375522	0.279555	0.599388	0.426184	0.369154	0.32749	0.39076
23820	32	25	7	31	A3													6	3	166.667	36	4	6	3	166.667	8	0.43602	0.592814	0.203776	0.277661	0.220923	0.539592	0.59556	0.556355	0.35243	0.273273
24978	50				C							0-未受累	0-未受累	0-未受累	0-未受累	0-未受累	0-未受累	0	0	0	57	7	0	0	0	8	0.160622	0.434142	0.171451	0.324432	0.213658	0.398008	0.425269	0.376096	0.28338	0.363673
24988	30	26	4		A3	正常		正常		正常	阴性	1-中度受累：能完成至少以下其中一项：○闭眼 ○撅唇 ○鼓腮	1-轻度受累，无手臂外展限制（可将手臂举过头顶但只能通过弯曲肘部或使用辅助肌肉）	0-未受累	0-未受累	0-未受累	0-未受累	3	1.5	90.9091	33	3	3	1.5	90.9091	8	0.191619	0.431652	0.193483	0.328717	0.24013	0.523227	0.500611	0.402444	0.344322	0.376983
24350	59				C							0-未受累	0-未受累	0-未受累	0-未受累	0-未受累	0-未受累	0	0	0	66	7	0	0	0	10	0.27512	0.638355	0.296766	0.443613	0.42653	0.720974	0.564863	0.543551	0.444222	0.508948
23939	49				C													0	0	0	54	5	0	0	0	10	0.291869	0.652478	0.373955	0.526685	0.405457	0.88847	0.840194	0.58014	0.665679	0.593792
23886	52				C													0	0	0	59	7	0	0	0	9	0.344288	0.756285	0.396296	0.620535	0.498672	0.864721	0.703556	0.633254	0.54034	0.633642
23884	28	12	16		A3													4	1.5	107.143	34	6	5	1.5	88.2353	9	0.335558	0.795909	0.339362	0.648989	0.528486	0.893784	0.825382	0.703624	0.630549	0.579323
23685	20				C													0	0	0						8	0.266451	0.605519	0.256905	0.457535	0.381689	0.678166	0.602551	0.51872	0.485061	0.414574
23418	25				C2	正常		正常		正常	阴性	0-未受累	0-未受累	0-未受累	0-未受累	0-未受累	0-未受累	0	0	0						8	0.340573	0.715587	0.278165	0.472661	0.399338	0.79658	0.573553	0.567536	0.534241	0.535252
23417	52	22	30	42	B1	正常		正常		臀大肌步态（前后摇摆）	阳性	0-未受累	2-手臂外展＞45°但＜180°	2-至少两块肌肉MRC≤3	0-未受累	3-可独立行走，无支撑情况下无法爬梯或从椅子上站起/大于12秒，以及胫前肌和股四头肌MRC≤3	1-Beevor’s征阳性	8	3.5	134.615	59	7	9	3.5	118.644	8	0.518453	0.621696	0.251933	0.526112	0.325855	0.624334	0.639736	0.480258	0.511598	0.555717
22358	56			50	A2							2-严重受累：不能完成至少以下其中一项：○闭眼 ○撅唇 ○鼓腮	2-手臂外展＞45°但＜180°	1-至少两块肌肉3＜MRC≤5	1-无法使用脚跟或脚尖行走（至少一项无法完成）	2-可独立行走、爬梯或从椅子上站起和/或胫前肌和股四头肌3＜MRC≤5		8	3	107.143	72	6	9	3.5	97.2222	8	0.29966	0.725485	0.244012	0.471059	0.443637	0.747912	0.651926	0.639191	0.621137	0.517697
22195	76	50	26	66	A1													8	3.5	92.1053	84	9	9	4	95.2381	8	0.419087	0.712042	0.248261	0.497706	0.506205	0.861836	0.645534	0.512949	0.41792	0.559983
22194	54	44	10	52	A3	正常		正常		正常	阴性	1-中度受累：能完成至少以下其中一项：○闭眼 ○撅唇 ○鼓腮	2-手臂外展＞45°但＜180°	1-至少两块肌肉3＜MRC≤5	1-无法使用脚跟或脚尖行走（至少一项无法完成）	2-可独立行走、爬梯或从椅子上站起和/或胫前肌和股四头肌3＜MRC≤5	0-未受累	7	3.5	129.63	60	6	9	4	133.333	8	0.26592	0.601689	0.199056	0.450224	0.500373	0.633915	0.730072	0.69709	0.600846	0.56539
21360	41	21	20		B1	正常		侧弯		正常	阴性	0-未受累	1-轻度受累，无手臂外展限制（可将手臂举过头顶但只能通过弯曲肘部或使用辅助肌肉）	1-至少两块肌肉3＜MRC≤5	0-未受累	0-未受累	0-未受累	2	1	48.7805	46	5	3	1.5	65.2174	8	0.242206	0.630688	0.149156	0.386378	0.328333	0.732671	0.45767	0.617852	0.6044	0.518401
22454	63	25	38	41	A1								0-未受累	0-未受累	0-未受累	0-未受累	0-未受累	12	4	126.984	70	7	14	4.5	128.571	8	0.0936234	0.353869	0.154956	0.230949	0.214818	0.362245	0.339117	0.373856	0.345284	0.2204
22453	12				C							0-未受累	0-未受累	0-未受累	0-未受累	0-未受累	0-未受累	0	0	0	18	6	0	0	0	8	0.433343	0.81061	0.337319	0.677161	0.59161	0.941983	0.816105	0.725356	0.652845	0.69703
21359	18	15	3	19	A1							2-严重受累：不能完成至少以下其中一项：○闭眼 ○撅唇 ○鼓腮	2-手臂外展＞45°但＜180°	1	0-未受累	0-未受累		5	2.5	277.778	25	7	7	3	240	8	0.161877	0.426517	0.242819	0.27436	0.217811	0.438553	0.431921	0.33483	0.219336	0.286325
21358	44	16	28	42	A2	正常		正常		正常	阳性	1-中度受累：能完成至少以下其中一项：○闭眼 ○撅唇 ○鼓腮	2-手臂外展＞45°但＜180°	2-至少两块肌肉MRC≤3	0-未受累	1-能够在没有支撑的情况下走路和爬梯，但由于前侧腿部肌无力而异常	1-Beevor’s征阳性	7	3.5	159.091	51	7	10	3.5	137.255	8	0.152807	0.362489	0.132612	0.265742852131205	0.189501	0.408485	0.426533	0.426023	0.292507	0.258291
20004	53	20	33	43	B1	正常		前凸		臀大肌步态（前后摇摆）	阴性	0-未受累	2-手臂外展＞45°但＜180°	1-至少两块肌肉3＜MRC≤5	2-无法使用脚跟和脚尖行走（两项均无法完成）	3-可独立行走，无支撑情况下无法爬梯或从椅子上站起/大于12秒，以及胫前肌和股四头肌MRC≤3	1-Beevor’s征阳性	9	4	150.943	61	8	10	4	131.148	8	0.217975	0.43905	0.181818	0.420185	0.288223	0.496901	0.483471	0.396694	0.333678	0.341942
19184	25	23	2		B1	正常		正常		正常	阴性	0-未受累	2-手臂外展＞45°但＜180°	0-未受累	0-未受累	0-未受累	0-未受累	2	1.5	120	32	7	3	1.5	93.75	8	0.326635	0.422774	0.258956	0.436471	0.43617	0.714624	0.570528	0.493696	0.400709	0.538219
19093	22	21	1		A3	正常		正常		正常	阳性	1-中度受累：能完成至少以下其中一项：○闭眼 ○撅唇 ○鼓腮	1-轻度受累，无手臂外展限制（可将手臂举过头顶但只能通过弯曲肘部或使用辅助肌肉）	1-至少两块肌肉3＜MRC≤5	0-未受累	0-未受累	1-Beevor’s征阳性	4	2.5	227.273	30	8	6	2.5	166.667	8	0.173184	0.554935	0.141112	0.451453	0.349472	0.742396	0.662942	0.468032	0.360025	0.35528
18611	29	18	11		A2	正常		正常		正常	阳性	1-中度受累：能完成至少以下其中一项：○闭眼 ○撅唇 ○鼓腮	2-手臂外展＞45°但＜180°	1-至少两块肌肉3＜MRC≤5	0-未受累	0-未受累	1-Beevor’s征阳性	5	1.5	103.448	37	8	6	2	108.108	8	0.22839	0.522255	0.175579	0.295186	0.299576	0.558051	0.504661	0.524576	0.350847	0.342373
17554	30	29	1	29	A3	正常		前凸		臀大肌步态（前后摇摆）	阴性	1-中度受累：能完成至少以下其中一项：○闭眼 ○撅唇 ○鼓腮	2-手臂外展＞45°但＜180°	1-至少两块肌肉3＜MRC≤5	1-无法使用脚跟或脚尖行走（至少一项无法完成）	2-可独立行走、爬梯或从椅子上站起和/或胫前肌和股四头肌3＜MRC≤5	0-未受累	7	3.5	233.333	37	7	8	3.5	189.189	10	0.29075	0.634409	0.195822	0.514282	0.518302	0.87936	0.748798	0.322684	0.440172	0.565803
16653	25	22	3		A2	正常		正常		正常	阳性	1-中度受累：能完成至少以下其中一项：○闭眼 ○撅唇 ○鼓腮	2-手臂外展＞45°但＜180°	0-未受累	0-未受累	0-未受累	0-未受累	3	1.5	120	35	10	4	2	114.286	8	0.127848	0.392376	0.141214	0.285978	0.228266	0.543468	0.538819	0.44212	0.371163	0.341702
16652	36	16	20		A2	正常		正常		正常	阴性	1-中度受累：能完成至少以下其中一项：○闭眼 ○撅唇 ○鼓腮	2-手臂外展＞45°但＜180°	1-至少两块肌肉3＜MRC≤5	0-未受累	0-未受累	0-未受累	4	1.5	83.3333	46	10	5	2	86.9565	8	0.17522	0.516598	0.0959184	0.232821	0.186625	0.413167	0.394505	0.335925	0.315189	0.236392
16107	41				C2							0-未受累	0-未受累	0-未受累	0-未受累	0-未受累	0-未受累	0	0	0	48	7	0	0	0	9	0.274769	0.702334	0.295958	0.584649	0.416116	0.848525	0.702774	0.601937	0.444738	0.486117
11556	36				C							0-未受累	0-未受累	0-未受累	0-未受累	0-未受累	0-未受累	0	0	0	45	9	1	0.5	22.2222	8	0.272204	0.648542	0.296336	0.519065	0.493525	0.788717	0.677942	0.556753	0.453467	0.541891
22524	52				C							0-未受累	0-未受累	0-未受累	0-未受累	0-未受累	0-未受累	0	0	0	61	9	0	0	0	8	0.353751	0.86851	0.206832	0.381421	0.514376	0.751558	0.84948	0.637729	0.449445	0.689526
11555	31	28	3		A2	正常		正常		正常	阳性	2-严重受累：不能完成至少以下其中一项：○闭眼 ○撅唇 ○鼓腮	2-手臂外展＞45°但＜180°	1-至少两块肌肉3＜MRC≤5	1-无法使用脚跟或脚尖行走（至少一项无法完成）	1-能够在没有支撑的情况下走路和爬梯，但由于前侧腿部肌无力而异常	1-Beevor’s征阳性	8	1.5	96.7742	41	10	9	2	97.561	8	0.275306	0.648833	0.204916	0.442711	0.38851	0.688337	0.589656	0.485652	0.441843	0.505109
39611	69	67	2	68	B1													5	3	86.9565	72	3	7	3.5	97.2222	8	0.235408	0.667793	0.574396	0.72824	0.646602	0.896852	0.759439	0.585189	0.628143	0.609685
22511	61	14	47	45	A1													5	3.5	114.754	67	6	6	3.5	104.478	9	0.193743	0.32694	0.290392	0.255819	0.228047	0.451543	0.411727	0.366386	0.28077	0.263967
